# Supplementary material for: Evaluation of Internet-Connected Real-Time Remote Auscultation: An Open-Label Randomized Controlled Pilot Trial
Source: J Pers Med. 2022 Nov 24;12(12):1950. doi: 10.3390/jpm12121950 (PMC9783264; doi:10.3390/jpm12121950)
Supplement: Supplementary file 1 [file jpm-12-01950-s001.zip]

Archive with 1 entries (1 files):
- jpm-2008749-supplementary.pdf
